# Supplementary material for: Association between Fecal Microbiota, SCFA, Gut Integrity Markers and Depressive Symptoms in Patients Treated in the Past with Bariatric Surgery—The Cross-Sectional Study
Source: Nutrients. 2022 Dec 17;14(24):5372. doi: 10.3390/nu14245372 (PMC9781380; doi:10.3390/nu14245372)
Supplement: Supplementary file 1 [file nutrients-14-05372-s001.zip]

Archive with 1 entries (1 files):
- nutrients-2083263-supplementary.pdf
